# Supplementary material for: Postmortem Electrical Conductivity Changes of Dicentrarchus labrax Skeletal Muscle: Root Mean Square (RMS) Parameter in Estimating Time since Death
Source: Animals (Basel). 2022 Apr 20;12(9):1062. doi: 10.3390/ani12091062 (PMC9105913; doi:10.3390/ani12091062)
Supplement: Supplementary file 1 [file animals-12-01062-s001.zip]

Archive with 1 entries (1 files):
- animals-1676976-supplementary.pdf
